# Supplementary material for: Construction of Regular Hexagonal Double-Layer Hollow Nanocages by Defect Orientation and Composite Phase Change Materials with Carbon Nanotubes for Thermal Safety of Power Batteries
Source: Nanomaterials (Basel). 2025 Dec 24;16(1):26. doi: 10.3390/nano16010026 (PMC12787748; doi:10.3390/nano16010026)
Supplement: Supplementary file 1 [file nanomaterials-16-00026-s001.zip]

Archive with 1 entries (1 files):
- nanomaterials-4033602-supplementary.pdf
